# Supplementary material for: Histone Abundance Quantification via Flow Cytometry of Htb2-GFP Allows Easy Monitoring of Cell Cycle Perturbations in Living Yeast Cells, Comparable to Standard DNA Staining
Source: J Fungi (Basel). 2023 Oct 20;9(10):1033. doi: 10.3390/jof9101033 (PMC10608138; doi:10.3390/jof9101033)
Supplement: Supplementary file 1 [file jof-09-01033-s001.zip]

Archive with 1 entries (1 files):
- jof-2568063-supplementary.pdf
